# Supplementary material for: TLR2 on blood monocytes senses dengue virus infection and its expression correlates with disease pathogenesis
Source: Nat Commun. 2020 Jun 23;11:3177. doi: 10.1038/s41467-020-16849-7 (PMC7311456; doi:10.1038/s41467-020-16849-7)
Supplement: Supplementary file 4 — Source Data [file 41467_2020_16849_MOESM4_ESM.xlsx]

## Sheet: Figure 1
	Panel a: % Monocyte subsets									Panel b: % TLR2 positive cells								Panel c: % TLR2 positive cells stratafied by disease severity								Panel d: % NS3+ cells					Panel f: % Monocyte subsets
	CM HD	CM DENV+	IM HD	IM DENV+	NM HD	NM DENV+				CM HD	CM DENV+	IM HD	IM DENV+	NM HD	NM DENV+			CM		IM		NM				CM	IM	NM			CM HD	CM DENV+	IM HD	IM DENV+	NM HD	NM DENV+
	86.5225	32.9	9.65552	47.2	3.82198	16.4				90.6	22.4	79.5	26.1	55.9	19.1			DF	DHF/DSS	DF	DHF/DSS	DF	DHF/DSS			89.7	51.5	9.04			DF	DHF/DSS	DF	DHF/DSS	DF	DHF/DSS
	77.6119	55.1	18.6567	33	3.73134	11.2				92	41.1	83.7	61.4	80	15.2			22.4	83.6	26.1	67.9	19.1	20.3			99.5	99.7	68.8			32.9	73.5	47.2	18.8	16.4	7.44
	95.7845	71.7	2.22482	15	1.99063	11.7				78.9	30.4	42.8	2.99	76.5	5.88			41.1	48.3	61.4	21.8	15.2	4.68			97.2	97.7	80.5			55.1	54.5	33	18.1	11.2	24.6
	86.8613	60.1	7.29927	14.6	5.83942	23.8				98.3	18.9	83.2	10.6	50	19.5			30.4	56.9	2.99	16.7	5.88	15.5			46.6	96.1	4.76			71.7	36.1	15	46.6	11.7	15.4
	89.6179	65.4	7.79884	12.6	2.58324	15.1				98.4	27.4	94.8	58.8	62.4	24.7			18.9	66.7	10.6	30	19.5	11			96.9	99.8	72			60.1	46.6	14.6	19.2	23.8	34.5
	92.4015	74.3	5.99512	14.7	1.60335	10.5				76.7	35.9	45.3	24.7	8.7	33.3			27.4	31	58.8	26.8	24.7	8.9			84.1	87	19.3			65.4	36.3	12.6	35	15.1	26.8
	91.5004	84.5	6.43016	7.3	2.06948	7.3				88.5	24.9	36.8	52.9	10.7	35.3			35.9	52	24.7	9.95	33.3	3.37			98.7	99.7	4.55			74.3	24.5	14.7	48.5	10.5	25.1
	97.118	45.3	1.41381	35.7	1.46819	18.8				92.3	24.7	68.9	13.6	44.4	18.8			24.9	88.7	52.9	39	35.3	4.45			37.9	56.7	16.1			84.5	70.7	7.3	19.7	7.3	9.25
	91.5465	55	3.87867	18	4.57484	26.2				98.7	22	91.5	51.8	41.3	27.7			24.7	11.6	13.6	14.8	18.8	10.4			4.36	27.7	8.2			45.3	51.2	35.7	35.8	18.8	11.1
	92.3148	30.3	4.56527	45.1	3.11998	23.5				99	16.7	96.2	14.1	23.5	29			22	40.6	51.8	79.1	27.7	33.9			57.7	53	21.3			55	82	18	7.51	26.2	4.89
	93.3453	36	5.7554	26.3	0.899281	35.5				100	39.3	97.8	35.7	80	17.1			16.7	86.5	14.1	59.7	29	8.57			5.13	22.2	0			30.3	95.8	45.1	2.66	23.5	1.29
	94.795	63	2.41851	16.1	2.78654	19.5				82.6	26.5	54.3	45.6	13.2	11.5			39.3	91	35.7	53.3	17.1	10			99.7	99.7	1.97			36	80.8	26.3	13.7	35.5	4.57
	94.8582	43.3	3.85633	21.1	1.28544	35.7				88.7	63.2	84.6	25.8	35.3	11.9			26.5	74.2	45.6	36.3	11.5	21			92	91.4	0.5			63	28.3	16.1	43.2	19.5	29.4
	88.7069	62	6.84429	26.5	4.44879	10.2				95.7	79.2	97.1	82.6	45.6	46.6			63.2	66.2	25.8	65.1	11.9	13.8			0.66	12.4	0			43.3	78.1	21.1	16.9	35.7	4.13
	91.0592	39.2	4.88879	33.9	4.05197	25.7				99.1	75.8	95.2	25.4	54.3	6.67			79.2	48.6	82.6	57.1	46.6	18.5			96.5	97.6	0			62	75.1	26.5	19.1	10.2	6.06
		13.5		61.5		24.3					14.3		15.4		11.1			75.8	38.3	25.4	17	6.67	10.2								39.2	77.9	33.9	14.9	25.7	5.33
		7.49		32.6		58.6					21.5		24.3		20.5			14.3	18	15.4	76.7	11.1	23.8								13.5	86.3	61.5	10.6	24.3	2.39
		19.3		43.2		34.6					20.8		27.4		27.2			21.5	73.8	24.3	28.1	20.5	9.09								7.49	42.3	32.6	48.3	58.6	9.1
		76.5		0.84		1.68					14.3		100		11.1			20.8	66.5	27.4	12.2	27.2	4.13								19.3	56.1	43.2	29.1	34.6	14.2
		59.6		20.7		18.5					30.3		49.5		47.8			14.3	75.1	100	74	11.1	5.45								76.5	77.1	0.84	12.9	1.68	9.2
		53.4		11.3		5.88					7.27		25		7.69			30.3	56.1	49.5	26.7	47.8	8.79								59.6	35.3	20.7	34.4	18.5	28.2
		39		10.3		4.69					43.4		36.4		20			7.27	28.4	25	38.2	7.69	25.1								53.4	24	11.3	28.1	5.88	44.6
		51.7		35.1		11.9					70.7		63.2		15.4			43.4	59.1	36.4	81.8	20	66.7								39	49.6	10.3	5.87	4.69	1.33
		51.5		43.1		4.15					35.4		15		3.23			70.7		63.2		15.4									51.7		35.1		11.9
		26.1		61.4		12.2					36.8		19.7		5.84			35.4		15		3.23									51.5		43.1		4.15
		61.8		21		14.5					91.1		37.2		13.1			36.8		19.7		5.84									26.1		61.4		12.2
		21.9		50.7		26.8					16.6		28.3		8.99			91.1		37.2		13.1									61.8		21		14.5
		49.6		35.9		13.8					55.2		22.2		16.1			16.6		28.3		8.99									21.9		50.7		26.8
		19.4		44.1		38.8					57.9		44.7		28			55.2		22.2		16.1									49.6		35.9		13.8
		40.6		38.6		18.5					82.7		55.5		18.9			57.9		44.7		28									19.4		44.1		38.8
		20.3		59.1		19.3					23.8		39.6		23.9			82.7		55.5		18.9									40.6		38.6		18.5
		50.7		31.3		17.5					69.2		46.5		22.4			23.8		39.6		23.9									20.3		59.1		19.3
		73.5		18.8		7.44					83.6		67.9		20.3			69.2		46.5		22.4									50.7		31.3		17.5
		54.5		18.1		24.6					48.3		21.8		4.68
		36.1		46.6		15.4					56.9		16.7		15.5
		46.6		19.2		34.5					66.7		30		11
		36.3		35		26.8					31		26.8		8.9
		24.5		48.5		25.1					52		9.95		3.37
		70.7		19.7		9.25					88.7		39		4.45
		51.2		35.8		11.1					11.6		14.8		10.4
		82		7.51		4.89					40.6		79.1		33.9
		95.8		2.66		1.29					86.5		59.7		8.57
		80.8		13.7		4.57					91		53.3		10
		28.3		43.2		29.4					74.2		36.3		21
		78.1		16.9		4.13					66.2		65.1		13.8
		75.1		19.1		6.06					48.6		57.1		18.5
		77.9		14.9		5.33					38.3		17		10.2
		86.3		10.6		2.39					18		76.7		23.8
		42.3		48.3		9.1					73.8		28.1		9.09
		56.1		29.1		14.2					66.5		12.2		4.13
		77.1		12.9		9.2					75.1		74		5.45
		35.3		34.4		28.2					56.1		26.7		8.79
		24		28.1		44.6					28.4		38.2		25.1
		49.6		5.87		1.33					59.1		81.8		66.7

## Sheet: Figure 2
																	Panel g: Correlation
	Panel a: NF-kB activation (OD values)							Panel b: NF-kB activation (OD values)
	CC	PAM3	UV-DENV2	DENV2	pDENV2			CC	CC + αTLR2	PAM3	PAM3 + αTLR2	DENV	DENV + αTLR2				MFI CD14	NS3%
	0.182	1.928	1.746	1.753	1.928			0.0217	0.0216667	1.9027	0.224	1.7687	0.1587				14584	89.7
	0.251	1.909	1.607	1.669	1.857			0.0283	0.0243333	1.952	0.438	1.762	0.136				22774	99.5
	0.153	1.871	1.603	1.68	1.886			0.0257		1.691	0.0827	1.8897	0.1913				17048	97.2
																	14237	46.6
																	15105	96.9
																	12878	84.1
	Panel c: NF-kB activation (OD values) Blocking																10723	98.7
	PAM3 (10ng/ml)	PAM3 + αTLR1	PAM3 + αTLR6	PAM3 + αCD14	PAM2 (1ng/ml)	PAM2 + αTLR1	PAM 2+ αTLR6	PAM2 + αCD14	DENV	DENV + αTLR1	DENV + αTLR6	DENV + αCD14					9177	37.9
	100	13.7376	55.9096	29.6411	100	90.1208	56.3417	95.6644	100	86.1068	23.1553	51.5591					23300	4.36
	100	12.3198	82.4705	24.9672	100	93.6511	73.7322	95.6998	100	98.3711	22.1317	42.0326					11326	57.7
	100	12.5605	90.9371	27.5847	100	90.7269	31.8383		100	77.8437	51.3683	60.699					13750	5.13
									100	90.0258	50	57.261					16457	99.7
																	17596	92
																	19574	0.66
																	9953	96.5
	Panel d: NF-kB activation (OD values) Endocytosis inhibitors																14802	51.5
	PAM3 (10ng/ml)	PAM3 + αTLR1	PAM3 + αTLR6	PAM3 + αCD14	PAM2 (1ng/ml)	PAM2 + αTLR1	PAM 2+ αTLR6	PAM2 + αCD14	DENV	DENV + αTLR1	DENV + αTLR6	DENV + αCD14					23230	99.7
	100	62.1393	33.5679	96.5517	100	103.541	51.9393	85.8347	100	62.3829	27.7778	102.543					16507	97.7
	100	60.7639	34.4444	87.0139	100	113.636	90.6336	116.529	100	73.1928	26.6265	102.952					16202	96.1
	100	55.8298	80.8055	120.104					100	68.9052	70.1472	100.046					16191	99.8
																	13038	87
																	14308	99.7
																	11128	56.7
																	25100	27.7
		Panel e: % Infection HEK-Blue hTLR2 cells (FACS)							Panel f: % Infection monocytes in the context of PBMCs (FACS)								12052	53
																	11439	22.2
		No-Ab	αTLR2	αTLR1	αTLR6	αCD14			No-Ab	αTLR2	αTLR1	αTLR6	αCD14				19383	99.7
		9.37	1.86	8.27	5.82	0.35			15.3	2.36	14.5	8.11	3.62				14360	91.4
		11.865	1.65	7.82	6.15	0.56			10.6	1.58	11.8	12.6	6.78				18076	12.4
		9.05	3.3	10.51	7.93	0.34			10.3	0.81	10.5	13	2.74				12172	97.6
		7.4				0.65			23	0.7	10	12	2				2321	9.04
		9.94							9.6	0.2	10	5.2	1.5				1952	68.8
									19	0.9	17	22	4.4				720	80.5
									9.6				0.82				857	4.76
									14.7				2.59				1874	72
									17.47				4.59				791	19.3
																	1812	4.55
																	567	16.1
																	3974	8.2
																	2075	21.3
																	778	0
																	2024	1.97
																	3259	0.5
																	3839	0
																	2365	0

## Sheet: Figure 3
Panel a: TLR2 MFI folds to mock
	Mock																		UV-DENV2									DENV2
CM	1	1	1	1	1	1	1	1	1	1	1	1	1	1	1	1	1	1	0.35	1.43	1.09	1.5	1.1	1.1	1.3	1.2	1.1	1.32	0.22	0.45	0.39	2.31	1.44	2.22	2.28	1.71	1.42	1.35	1.64	2.3	3.1	2.5	2.8	2.7	1.8
IM	1	1	1	1	1	1	1	1	1	1	1	1	1	1	1	1	1	1	0.48	1.36	1.11	1.6	1	1	1.2	1.1	1	1.14	0.27	0.63	0.58	1.88	1.6	1.78	2	1.58	1.87	1.37	1.81	2.2	2.5	2.2	2.5	2.3	1.4
NM	1	1	1	1	1	1	1	1	1	1	1	1	1	1	1	1	1	1	0.9	0.74	1	1.3	1	0.9	0.9	1	0.9	1.7	0.25	1	0.76	0.66	0.88	1.27	1.33	1.75	1.9	1.22	2.09	2.1	1.8	1.9	2.5	1.6	1.4
Panel b: %TLR2 + cells
	Mock					UV-DENV2									DENV2
CM	95.7	73.8	86.4	40.7	37.4	74.1	85.1	89	69.5	51.9	47	56.1	46.9	40.5	99.3	52.8	83.4	79	95.1	82.2	95.8	94.9	94.6	91.6	92.9	94.4	89.2	96.1	90.5	93.3	91.4	79.9
IM	98.5	92.6	93.7	65	55.1	90.3	95.5	94.2	82.8	66.6	64.4	67	65.2	48.1	99.3	81.8	93.8	95.5	97.6	97.4	97.9	98.6	96.5	98.6	96.9	98.5	96	96.5	96.7	97.7	94.1	80.2
NM	41.9	42.9	48.5	31.2	22.9	31.2	26.7	46.4	53.7	33.1	26.8	20.7	25	20.8	61.8	13.3	44.7	28.2	24	45.5	71.4	80	70.5	81	58.1	83.1	74.3	71.1	68.2	81.6	51.1	44.8
																Panel d: CD16 expression / block conditions MFI folds to relative control
		Panel c: CD14 and CD16 expression / block conditions MFI folds to relative control														IM						NM
		CD14						CD16								CD16						CD16
DENV2	No-Ab	0.9	0.9	0.8	0.8	0.9	0.7	1.8	1.3	1.8	2.8	1.2	2.4		No-Ab	2.34	1.07	1.74	1.61	1.19	1.48	2.59	1.52	2.73	1.44	1.16	1.88
	αTLR2	0.8	0.98	0.8	0.8	0.9	0.7	1.5	1.2	1.6	1.5	0.8	1.2		αTLR2	1.41	0.75	1.06	1.35	1.15	1.48	1.21	0.71	0.93	1.01	0.9	1.2
	αTLR1	0.8	0.9	0.7	0.8	0.9	0.7	2.1	1.6	1.9	2.4	1.3	2.5		αTLR1	2.11	1.16	2.11	1.9	1.49	1.61	2.06	1.54	1.94	1.36	1.1	1.49
	αTLR6	0.8	0.8	0.7	0.8	0.9	0.7	1.6	1.2	1.7	2	1.2	1.6		αTLR6	1.75	1.08	1.17	1.44	1.09	1.32	1.67	1.05	1.39	1.22	1	1.36
UV-DENV2	No-Ab	0.7	1	1	0.7	0.9	0.9	1	1.1	1.1	1.5	1.1	1.1
	αTLR2	0.9	1.1	1.1	0.7	0.9	0.9	1.1	1.2	1.2	0.9	0.8	0.9
	αTLR1	0.8	1.1	1	0.8	0.9	0.9	1	1.4	1	1.5	1.2	1.1
	αTLR6	0.8	1	1	0.8	1	0.9	1.2	1.2	1	1.3	0.9	1.1

## Sheet: Figure 4 (Panels b-d)
Panel b: Adhesion molecules MFI folds to control (FACS)
	No-ab				αTLR2
E-Selectin	2.02513	1.20815	1.37466	1.56732	1.16972	1.09454	1.48709	1.25138
VCAM-1	4.91408	1.67453	2.195	3.08556	1.17264	1.3371	1.55982	1.21858
ICAM-1	6.68273	2.19384	4.95467	6.77506	1.28577	1.14964	2.53462	1.49126
	Panel c: Adhesion molecules MFI folds to GAPDH (mRNA)									Panel d: Cytokines and chemokines / MFI folds to GAPDH (mRNA)
		E-Selectin		VCAM-1		ICAM-1					IL-6		IL-8		MCP-1		CXCL6
	UV-DENV2	3.081	17.55	3.189	16.921	4.124	13.305			UV-DENV2	2.679	4.149	1.837	3.82	4.249	11.68	3.68	6.759
	αTLR2 + UV-DENV2	1.849	5.043	4.366	4.165	2.425	3.971			αTLR2 + UV-DENV2	1.914	1.817	1.453	1.278	3.075	3.421	2.62	1.063
	DENV2	37.264	54.863	261.824	346.667	39.341	60.407			DENV2	5.658	5.985	16.047	18.447	42.145	54.765	22.53	17.973
	αTLR2 + DENV2	1.944	10.81	5.388	37.961	3.349	14.769			αTLR2 + DENV2	2.197	3.412	1.494	4.258	4.078	14.075	2.976	5.003

## Sheet: Figure 5
			TNF-α (pg/mL)							IFN-α2 (pg/mL)
			Mock		DENV2					Mock		DENV2
		No Ab	1.1	4.8	1137.4	371.7	2172.6		No Ab	2.9	5.5	197.9	352	215.7
		αTLR2	2.7	8.4	27.3	13.9	711.6		αTLR2	2.3	3.7	70.8	364.1	45.9
		αTLR1	1.9	4.3	1097.9	535.5	1487.9		αTLR1	3.7	8.3	163.9	363.7	242.3
		αTLR6	3.9	1.3	1491.8	410.3	1852.2		αTLR6	6	3	145.4	271.9	216.3
		αCD14	4.1	1.4	135.2	34.9	581.9		αCD14	2.3	1.4	12.9	35.4	23.1
			IFN-β (pg/mL)							IFN-λ1 (pg/mL)
			Mock		DENV2					Mock		DENV2
		No Ab	10.2	49.9	285.6	192.4	253		No Ab	9.2	11.7	370.8	358	527.2
		αTLR2	9.2	48.9	99.6	52.1	75.9		αTLR2	8.9	14	21.6	91.2	37.3
		αTLR1	12.5	53.6	240.8	207.1	281.4		αTLR1	9.1	11.6	425.1	374.8	547.3
		αTLR6	10.7	10	261.1	198.9	281.1		αTLR6	11.8	7.9	458.2	340.8	578
		αCD14	9.6	6.4	91.9	75.2	74.8		αCD14	8.8	8.7	65.9	60.5	121.3
			IP-10 (pg/mL)
			Mock		DENV2
		No Ab	317.9	65.5	6287.4	6402.6	5323.5
		αTLR2	911.6	447.2	4744.7	3655.6	5613
		αTLR1	432.1	97.8	7112.2	6189.6	6564.6
		αTLR6	73.3	8.7	6161	6960.3	7146.4
		αCD14	155.4	16.5	7862.4	7285.4	5058.7

## Sheet: Table 1
		Studied population	Total patients	DF	DHF/DSS	Healthy donors
			(n=54)	N=32	22 (DHF -12; DSS -10)	(n=15)
		Age	8.14 ± 4.01	8.29 ± 4.29	7.29 ± 3.67	10.08 ± 4.06
		M/F ratio	0.8	0.9	0.7	1.5
		Weight (kg)	22.7	23.7	21.2	29.3
		Height (cm)	121.1	122.6	119.3	127.5
		Temperature (°C)	37.6	38.0	37.1	NA
		Hematocrit (%)	42.8	38.0	44.0
		Platelets (x 10^9/L)	93.7	116.3	65.0
		Day of fever (Mean)	3.6	3.3	3.9
		DENV1	8	5	3
		DENV2	37	21	16
		DENV3	0	0	0
		DENV4	3	3	0
		N/A	6	3	3
		NS1+	32	21	11
		PCR+	48	30	18
		Viral load (copies/ml) (Median, IQR)	2.2x104 (7.4x103 - 3.4x105)	1.2x105 (1.4x104 - 1.2x106)	7.6x103 (6.3x103 - 3.5x104)
		Secondary infection	0.74	0.65	0.9

## Sheet: Table 2
	Virus	Strain	TLR2/NF-κB activation
	DENV1	16007	+++
		Hawaii	-
	DENV2	16681	+++/++*
		NGC	+++
		TSV01	+
	DENV3	16562	+++
		H87	-
	DENV4	1036	+
		H241	-
	ZIKV	SL0216	-
	WNV	NY99	-
	CHIKV	LR OPY1	-
										OD values NF-kB hTLR2 cells
										CC	Pam3	DENV1 16007	Denv1 Hawaii	DENV 2 16681 (1)	DENV 2 16681 (2)	DENV2 NGC	DENV2 TSVO1	DENV3 16562	DENV3 H87	DENV4 1036	DENV4 H241
										0.0173333	0.973333	1.17567	0.0173333	0.994	0.595	0.557333	0.0503333	0.536333	0.017	0.131667	0.0173333
										0.0463333	0.473667	1.54833						1.057	0.0113333	0.262	0.0203333
										0.00833333	1.14933	0.994							0.00133333	0.115	0.0503333
										0.00566667	0.873333									0.1955
										OD values NF-kB hTLR2 cells
										CC	Pam3	ZIKV SL0216	WNV NY99	CHIKV LR OPY1	DENV 2 16681 (1)
										0.0176667	1.76433	0.0743333	0.033	0.366	1.047
										0.03525	2.22325	0.064	0.02575	0.03375	1.181
										0.0445	2.35075	0.0663333	0.0406667	0.03075	1.456
										0.501333	2.00967			0.323333

## Sheet: Supplementary Fig 3
		TLR2 expression - day post-fever - day sample classification
		CM					IM					NM
		Day 2	Day 3	Day 4	Day 5		Day 2	Day 3	Day 4	Day 5		Day 2	Day 3	Day 4	Day 5
		21.5	22.4	41.1	35.4		24.3	26.1	61.4	9.95		20.5	19.1	15.2	3.23
		43.4	35.9	30.4	52		36.4	24.7	2.99	17		20	33.3	5.88	3.37
		91.1	24.7	18.9	38.3		37.2	13.6	10.6	28.1		13.1	18.8	19.5	10.2
		16.6	22	27.4	73.8		28.3	51.8	58.8	15		8.99	27.7	24.7	9.09
		82.7	16.7	24.9			55.5	14.1	52.9			18.9	29	35.3
		40.6	39.3	26.5			79.1	35.7	45.6			33.9	17.1	11.5
			63.2	75.8				25.8	25.4				11.9	6.67
			79.2	14.3				82.6	15.4				46.6	11.1
			20.8	14.3				27.4	100				27.2	11.1
			7.27	30.3				25	49.5				7.69	47.8
			70.7	57.9				63.2	44.7				15.4	28
			36.8	23.8				19.7	39.6				5.84	23.9
			55.2	56.9				22.2	16.7				16.1	15.5
			69.2	66.7				46.5	30				22.4	11
			48.3	31				21.8	26.8				4.68	8.9
			74.2	88.7				36.3	39				21	4.45
			66.2	11.6				65.1	14.8				13.8	10.4
				86.5					59.7					8.57
				91					53.3					10
				48.6					57.1					18.5
				18					76.7					23.8
				66.5					12.2					4.13
				75.1					74					5.45
				56.1					26.7					8.79
				28.4					38.2					25.1
				59.1					81.8					66.7

## Sheet: Supplementary Fig 4
		DENV serotype 1 infected patients								DENV serotype 2 infected patients
		Panel a: % TLR2 positive cells stratafied by disease severity								Panel b: % TLR2 positive cells stratafied by disease severity
		CM		IM		NM				CM		IM		NM
		DF	DHF/DSS	DF	DHF/DSS	DF	DHF/DSS			DF	DHF/DSS	DF	DHF/DSS	DF	DHF/DSS
		24.7	48.3	13.6	21.8	18.8	4.68			22.4	83.6	26.1	67.9	19.1	20.3
		30.3	73.8	49.5	28.1	47.8	9.09			41.1	66.7	61.4	30	15.2	11
		7.27	75.1	25	74	7.69	5.45			30.4	31	2.99	26.8	5.88	8.9
		35.4		15		3.23				18.9	52	10.6	9.95	19.5	3.37
		36.8		19.7		5.84				35.9	88.7	24.7	39	33.3	4.45
										24.9	40.6	52.9	79.1	35.3	33.9
										22	86.5	51.8	59.7	27.7	8.57
										16.7	74.2	14.1	36.3	29	21
										39.3	66.2	35.7	65.1	17.1	13.8
										26.5	38.3	45.6	17	11.5	10.2
										75.8	18	25.4	76.7	6.67	23.8
										14.3	66.5	15.4	12.2	11.1	4.13
										21.5	56.1	24.3	26.7	20.5	8.79
										20.8	28.4	27.4	38.2	27.2	25.1
										14.3	59.1	100	81.8	11.1	66.7
										43.4	69.2	36.4	46.5	20	22.4
										16.6		28.3		8.99
										55.2		22.2		16.1
										57.9		44.7		28
										82.7		55.5		18.9
										23.8		39.6		23.9

## Sheet: Supplementary Fig 5
												Panel b: NF-kB activation (OD values) hTLR2 cells
	Panel a: NF-kB activation (OD values) NULL1 cells										C6/36				DC's		Mϕ
		CC	TNF-α	DENV2						CC	MOG100	MOG500	MOG1000	MOG3500	MOG250	MOG4000	MOG250	MOG1000
		0.371	1.492	0.592333						0.0373	0.431	1.508	1.71633	1.89033	0.122	0.601	0.054	0.1303
		0.390333	1.469	0.873333						0.0247			2.19367	1.87333		0.436667		0.161
		0.68	1.828	0.202						0.036			1.753	1.881
										Panel d: NF-kB activation (OD values) hTLR4 cells - Purified DENV preparations and Standar preparations
	Panel c: NF-kB activation (OD values) hTLR4 cells									CC	LPS	pDENV1		pDENV2		pDENV4		DENV1	DENV2	DENV4
		CC	LPS	TNF-α	PAM3							MOG3500	MOG10000	MOG3500	MOG10000	MOG3500	MOG10000	MOG3500	MOG3500	MOG3500
		0.584	2.039	1.329	0.588					0.062	1.04233	0.092	0.096	0.0933333	0.116	0.154667	0.091	0.104333	0.0653333	0.136667
		0.507	1.532	1.104	0.591					0.169667	1.363	0.159667	0.150667	0.154667	0.137333	0.141667	0.136333	0.137333	0.140333	0.15
		0.637	2.106	1.518	0.709

[truncated: 12 more sheets: Supplementary Fig 6, Supplementary Fig 8, Supplementary Fig 9, Supplementary Fig 10, Supplementary Fig 12, Supplementary Fig 13, Supplementary Fig 14 (Panel B), Supplementary Fig 15, Supplementary Fig 17, Supplementary Fig 18, Supplementary Fig 19, Supplementary Fig 20]
